# Supplementary material for: Arksey and O′Malleyʼs consultation exercise in scoping reviews: A critical review
Source: J Adv Nurs. 2022 Apr 22;78(8):2304–12. doi: 10.1111/jan.15265 (PMC9545832; doi:10.1111/jan.15265)
Supplement: Supplementary file 1 — Tables S1 [file JAN-78-2304-s001.xlsx]

## Sheet: Ark1
Supplementary table. Selected data on papers with stated use of consultation exersice
			When does the consultation excersise take place?										Consultants												Tabel 1: En illustration af hvornår i review-arbejdet der bruges konsulenter samt, hvor meget ændring konsulenterne har mulighed for at bidrage med.
Study		Exidence of effect/outcome of consultation exersice	Stated use of consultants throughout study	Evidence of any outcome of consultants throughout study	Stated use of consultants in preparing study	Evidence of any outcome of consultants in preparing study	Stated use of consultants in literature search/review	Evidence of any outcomes of consultants in literature search/review	Stated use of consultants in interpreting findings	Evidence of any effects of consultants in interpreting findings	Stated use of consultants after completion of review	Evidence of any outcomes of consultants after completion of review	Stated type of consultants	Information provided	Minimum number of consultants	Information provided	Consultation format	How many times are stakeholders consulted?	Single or multiple sources of data in consultation
Authors	Year	1=yes; 0=no	1=yes; 0=no	1=yes; 0=no	1=yes; 0=no	1=yes; 0=no	1=yes; 0=no	1=yes; 0=no	1=yes; 0=no	1=yes; 0=no	1=yes; 0=no	1=yes; 0=no	(Type)	1=yes; 0=no		1=yes; 0=no	Individual/group/mixed/information not provided	Once/Several/Information not provided	Single/multiple/information not provided	Method
Asghari et al.	2018	1	1	0	0	0	1	1	1	1	1	0	Researchers, clinicians, decison makers, community scholars (individuals living with HIV)	1	-	0	Information not provided	Information not provided	Information not provided	Consultation
Bakaki et al.	2018	1	0	0	1	1	1	0	1	0	0	0	Experts in content area and scoping research methodology	1	10	1	Information not provided	Several	Single	Consultation
Beck et al.	2018	1	0	0	0	0	0	0	1	1	0	0	Institutional leaders overseeing medical school curriculum	1	2	1	Individual	Once	Single	Interviews
Blundell & Warren	2019	1	0	0	0	0	1	1	0	0	0	0	Identified stakeholders in the area	1	72	1	Information not provided	Information not provided	Information not provided	Information not provided
Boivin et al.	2015	0	0	0	1	0	0	0	1	0	1	0	Representatives from medical, legal, governmental and public organisations involved in policy-making	1	-	0	Group	Several	Information not provided	Collaboration
Botfield et al.	2018	1	0	0	0	0	0	0	1	1	0	0	Professionals working in sexual and reproductive health promotion and care	1	11	1	Group	Once	Single	Workshop
Botfield et al.	2016	1	0	0	0	0	1	1	1	1	0	0	Expert key informants	1	5	1	Information not provided	Several	Information not provided	Informal consultations and e-mail comments
Boylan et al.	2020	1	0	0	0	0	0	0	1	1	0	0	Organisations, policymakers, regulators of health services, clinicians, service users	1	-	0	Individual	Once	Single	In-person or telephone interview
Brath et al.	2018	1	0	0	0	0	1	1	0	0	0	0	Individuals with expertise in prescribing cascades	1	-	0	Information not provided	Information not provided	Information not provided	Expert consultation
Brien et al.	2014	1	0	0	1	1	0	0	0	0	0	0	Subject matter experts and other stakeholders	1	-	0	Individual	Information not provided	Multiple	E-mail dialougue and telephone interviews
Chan et al.	2020	1	0	0	0	0	0	0	1	1	0	0	Researchers within the field	1	3	1	Individual	Once	Single	Interviews
Chua et al.	2019	1	0	0	0	0	0	0	1	1	0	0	Stakeholders from various oﬃces in the Philippines with initiatives or interests in climate change and health, including government agencies, academia, and non-proﬁt institutions	1	20	1	Group	Once	Information not provided	Consultation
Colpitts et al.	2016	1	1	0	0	0	1	0	0	0	1	1	Community advisory committee	0	-	0	Information not provided	Information not provided	Information not provided	Information not provided
Conn et al	2019	1	0	0	0	0	0	0	1	1	0	0	A consultant paediatrician, two paediatric trainees, a paediatric pharmacist/independent prescriber, an advanced paediatric nurse practitioner/independent prescriber and a nurse educator	1	6	1	Group	Once	Single	Focus group
Dawes et al	2019	1	0	0	0	0	1	1	0	0	0	0	clinical and/or academic experts in the ﬁelds of psychiatry, geriatric medicine, psychology, neurology, audiology/otolaryngology, and optometry/ophthalmology	1	53	1	Individual	Once	Single	E-mail dialougue
De Coster et al	2011	1	0	0	0	0	1	1	0	0	0	0	practising gastroenterologists	1	5	1	Information not provided	Information not provided	Information not provided	Information not provided
Diviani et al	2020	1	0	0	0	0	0	0	1	1	0	0	People working in the field, researchers and patienter	1	82	1	Individual	Several	Single	Questionnaires
Feehan et al	2011	1	0	0	1	0	1	0	1	0	0	0	Potential research-users including physical and occupational therapy clinicians, physical therapy decision-makers, osteoporosis consumers, and experts in the areas of osteoporosis and musculoskeletal knowledge syntheses research	1	-	0	Mixed	Several	Multiple	video-teleconference, teleconference, small group and one-to-one consultations
Fridell et al.	2020	1	0	0	0	0	0	0	1	1	0	0	Experts affliated with an organasation, institute or governmental agency that was identified as relevant to the health system and policy	1	4	1	Individual	Once	Single	Online Interview
Fynn et al.	2020	1	0	0	0	0	1	1	1	1	0	0	Practice and research experts, evaluation experts and stakeholders	1	-	0	Information not provided	Information not provided	Information not provided	Consultation
Gilmour et al.	2019	0	0	0	0	0	1	0	0	0	0	0	Leading experts in the field	1	-	0	Information not provided	Once	Single	E-mail
Griffiths et al.	2015	1	0	0	0	0	1	1	0	0	0	0	A Project Advisory Group of academics with expertise in dementia and experts in the field.	1	-	0	Mixed	Information not provided	Single	Asked to search grey litterature
Hawke et al.	2019	1	0	0	0	0	0	0	1	1	0	0	Stakeholders including Serviceproviders, caregives, and youth	1	32	1	Mixed	several	Single	Focus groups
Hayden et al.	2015	1	1	1	1	1	1	1	1	1	1	1	Reserach experts and practitioners in the field	1	19	1	Mixed	several	Multiple	Workshops and small group discussions
Hoang-Kim et al.	2020	1	0	0	0	0	1	1	0	0	0	0	Consultation of experts	1	-	0	Information not provided	Information not provided	Single	Consultation
Ijaz et al.	2019	1	0	0	0	0	1	1	0	0	0	0	Field experts	1	5	1	Information not provided	Information not provided	Single	Feedback
Jansen et al.	2020	1	1	0	0	0	1	1	1	0	0	0	Indigeneus health professional	1	1	1	Individual	several	Single	Consultations
Jbilou et al.	2014	1	0	0	1	1	0	0	0	0	0	0	Advisory board of researchers and clinicians	1	-	0	Group	Once	Single	One day meeting
Jidkov et al	2019	1	0	0	0	0	0	0	1	1	0	0	Experts; physicians, curriculum developers, educationalist, data scienctist	1	7	1	Individual	Once	Single	Interview
Jordan et al.	2017	1	0	0	1	1	1	0	0	0	1	1	International experts, Families and youth with psychosis, psychiatrists, case managers, psychologists, social workers, nurses, research assistants and students. Researchers, Occupational Therapists, Trainees, Clinicians.	1	-	0	Mixed	Several	Information not provided	Meetings
Khan et al.	2015	1	0	0	0	0	0	0	1	1	1	1	Stakeholders including researchers and practicing professionals.	1	26	1	Mixed	Several	Multiple	Working group meeting and survey
Leece et al.	2019	1	1	0	1	1	1	0	1	1	1	1	"People with lived experience of substance use, family memers, researchers, physicians, first reponders, public health professionals, community and social service providers."	1	70	1	Mixed	Several	Multiple	Interviews, focus group discussion, and multistakeholder workshop.
Lord et al.	2020	1	0	0	0	0	0	0	1	1	0	0	The authors and an occupational therapist and memory service manager. Experts.	1	10	1	Mixed	Several	Multiple	A face-to-face meeting, email discussion.
Malalasekera et al.	2018	0	0	0	0	0	1	0	1	0	0	0	"Medical specialists with clinical experience" (The authors)	1	3	1	Information not provided	Information not provided	Information not provided	Consultation
Mallidou et al.	2018	0	1	0	0	0	0	0	0	0	0	0	Clinical and academic researchers experts	1	13	1	Information not provided	Information not provided	Information not provided	Consultation
Menear et al.	2019	0	0	0	0	0	0	0	1	0	0	0	Canadian and international experts including researchers	1	-	0	Information not provided	Information not provided	Information not provided	Consultation
Miah et al.	2019	1	0	0	0	0	0	0	1	1	0	0	People with lived experience	1	3	1	Group	Once	Single	Face-to-face meetings
Mildon et al.	2019	0	0	0	0	0	1	0	0	0	0	0	Reseachers and implementers from organization, institute or governmental agency that was	1	-	0	Information not provided	Information not provided	Information not provided	Direct consultations
Mohamad Nor et al.	2018	0	0	0	1	0	0	0	0	0	0	0	Clinical experst Programme managers and experts in Obesity	1	-	0	Information not provided	Information not provided	Information not provided	Consultations
Mohammadshahi et al.	2019	1	0	0	0	0	0	0	1	1	0	0	Experts in the field identified as relevant to health system and policy	1	10	1	Group	Once	Single	Panel
Oberlin et al.	2016	1	0	0	0	0	0	0	1	1	0	0	Experts in different areas of the review	1	6	1	Individual	Once	Single	Interview
Parker et al.	2018	1	0	0	0	0	1	1	0	0	0	0	Experts	1	3	1	Information not provided	Information not provided	Information not provided	Consultations
Parola et al.	2018	0	0	0	0	0	1	0	0	0	0	0	Experts in the field	1	-	0	Information not provided	Information not provided	Information not provided	Consultations
Pecanac et al.	2018	1	0	0	0	0	0	0	0	0	1	1	Health care practitioners	1	6	1	Group	Once	Single	Focus group discussion
Platt et al.	2018	0	0	0	0	0	0	0	0	0	0	0	Consumers and practioners	1	-	0	Information not provided	Information not provided	Information not provided	Consultations
Polis et at.	2018	0	0	0	0	0	0	0	1	0	0	0	Clinical experts	1	5	1	Information not provided	Once	Information not provided	Consultations
Prihodova et al.	2019	1	0	0	0	0	0	0	1	1	0	0	Researchers, policy makers, patient/carer representatives in health services research	1	-	0	Group	Once	Single	Notes from Workshop discussion
Puts et al.	2017	1	0	0	0	0	0	0	0	0	1	1	Client carer and stakeholder representenes	1	33	1	Group	Once	Single	Consultations meeting, face to face or webinar
Robertson et al.	2016	1	0	0	0	0	0	0	1	1	0	0	Policymakers, health professionals, academics (including researchers) and representatives of the pharmaceutical industry	1	23	1	Individuel	Once	Single	Interviews
Rutten et al.	2016	1	1	0	0	0	0	0	1	0	1	0	Academics, policymakers and practitioners.	1	-	0	Mixed	Several	Single	In-person/telephone/skype/meetings
Salter et al.	2017	1	0	0	0	0	0	0	1	1	0	0	Provincial, national and international health equity and indicator development experts	1	13	1	Individuel	Once	Single	Semi-struktureret 1-times interview
Sanou et al.	2014	1	0	0	0	0	0	0	1	1	0	0	Stakeholders including community health centers, immigrant organizations, governmental agencies and non-governmental organizations working in the area of immigrant health and nutrition.	1	46	1	Group	Once	Multiple	Symposium, survey
Shukor et al.	2017	1	0	0	0	0	0	0	1	0	0	0	Three experts on primary care	1	3	1	Information not provided	Information not provided	Information not provided	Information not provided
Sibley et al.	2017	1	0	0	0	0	0	0	1	1	0	0	Local team of practicing pediatric physicaltherapists	1	-	0	Information not provided	Information not provided	Information not provided	Information not provided
South et al.	2019	1	0	0	0	0	0	0	1	1	0	0	Stakeholders working at a national level, public health practitioners and voluntary sector representatives	1	-	0	Group	Information not provided	Single	Discussion, 2 workshops, presentation
Tesfaye et al.	2019	1	0	0	0	0	0	0	1	1	0	0	Parents of children with ASD	1	4	1	Group	Once	Single	Semi-structured group consultation
Thurston et al.	2019	1	0	0	0	0	0	0	1	1	0	0	Authors	1	20	1	Individuel	Once	Single	Anonymous survey
Topperzer et al.	2019	0	1	0	1	0	1	0	1	0	0	0	Steering group members/clinical experts	1	8	1	Group	Several	Information not provided	Consultation
Van den Driessen Mareeuw et al.	2017	1	0	0	0	0	0	0	1	1	0	0	Representatives from the healthcare perspective (professionals providing different sorts of healthcare to people with DS in the Netherlands) and from the healthcare receivers (board members of a leading Down syndrome association in the Netherlands)	1	19	1	Individuel	Once	Single	By email
Walton et al.	2020	1	0	0	0	0	0	0	1	1	0	0	Patients/carers	1	17	1	Group	Once	Single	Three focus groups (face-to-face or virtual)
Wolters et al.	2017	1	0	0	0	0	0	0	1	1	0	0	Not provided	0	-	0	Information not provided	Information not provided	Information not provided	Information not provided
Yoon et al.	2020	1	0	0	0	0	0	0	0	0	1	1	Not provided	0	-	0	Information not provided	Information not provided	Information not provided	Information not provided
Yost et al.	2014	0	0	0	1	0	1	0	1	0	0	0	Nurses, murse decision makers and supporting organisation	1	10	1	Information not provided	Information not provided	Information not provided	Information not provided
Young et al.	2017	1	0	0	0	0	0	0	1	1	0	0	Patients or family members form the Patient and Caregiver Liaison Group of a Canadian research network	1	-	0	Group	Once	Single	Webinar
Zheng et al.	2013	1	0	0	0	0	0	0	1	1	0	0	Experts in the field	1	300	1	Group	Once	Single	Gab analysis based on minutes from four consutation meetings
Zhou et al.	2019	0	0	0	0	0	0	0	1	0	0	0	Clinial experts and academic experts	1	3	1	Information not provided	Information not provided	Information not provided	Consultation
		Total:	Total:	Total:	Total:	Total:	Total:	Total:	Total:	Total:	Total:	Total:
		53	8	1	11	6	24	13	45	33	11	8		Total:	Total:	Total:
		% (n=66):	% (n=66):	% (n=66):	% (n=66):	% (n=66):	% (n=66):	% (n=66):	% (n=66):	% (n=66):	% (n=66):	% (n=66):		63	991	41
		80.303	12.1212	1.51515	16.6667	9.09091	36.3636	19.697	68.1818	50	16.6667	12.1212			Mean (n=66):
				% (n=8):		% (n=11)		% (n=24)		% (n=45)		% (n=11):			15.0152
				12.5		54.5455		54.1667		73.3333		72.7273			Mean (n=41):
															24.1707
References															10
Asghari, S., Hurd, J., Marshall, Z., Maybank, A., Hesselbarth, L., Hurley, O., Farrell, A., Kendall, C. E., Rourke, S. B., Becker, M., Johnston, S., Lundrigan, P., Rosenes, R., Bibeau, C., & Liddy, C. (2018). Challenges with access to healthcare from the perspective of patients living with HIV: A scoping review & framework synthesis. AIDS Care, 30(8), 963-972. https://doi.org/http://dx.doi.org/10…
Bakaki, P. M., Staley, J., Liu, R., Dawson, N., Golchin, N., Horace, A., Johnson, H., Waldron, J., Winterstein, A., Kleinman, L. C., & Bolen, S. D. (2018). A transdisciplinary team approach to scoping reviews: the case of pediatric polypharmacy. BMC medical research methodology, 18(1), 102. https://doi.org/http://dx.doi.org/10.1186/s12874-018-0560-4
Beck, A. P., Baubie, K., Knobloch, M. J., & Safdar, N. (2018). Promoting antimicrobial stewardship by incorporating it in undergraduate medical education curricula. Wisconsin Medical Journal, 117(5), 224-228. https://www.wisconsinmedicalsociety.org/professional/wmj/archives/volume-117-issue-5-december-2018/wmj-vol-117-no-5-review/
Blundell, B., & Warren, A. (2019). Reviewing the extent of rural and remote considerations in elder abuse policy: A scoping review. Aust J Rural Health, 27(4), 351-357. https://doi.org/10.1111/ajr.12549
Boivin, A., Marcoux, I., Garnon, G., Lehoux, P., Mays, N., Premont, M. C., Chao, Y. S., van Leeuwen, E., & Pineault, R. (2015). Comparing end-of-life practices in different policy contexts: a scoping review. Journal of Health Services Research and Policy, 20(2), 115-123. https://doi.org/http://dx.doi.org/10.1177/1355819614567743
Botfield, J. R., Newman, C. E., Lenette, C., Albury, K., & Zwi, A. B. (2018). Using digital storytelling to promote the sexual health and well-being of migrant and refugee young people: A scoping review. Health Education Journal, 77(7), 735-748. https://doi.org/http://dx.doi.org/10.1177/0017896917745568
Botfield, J. R., Newman, C. E., & Zwi, A. B. (2016). Young people from culturally diverse backgrounds and their use of services for sexual and reproductive health needs: A structured scoping review. Sexual Health, 13(1), 1-9. https://doi.org/http://dx.doi.org/10.1071/SH15090
Boylan, A. M., Williams, V., & Powell, J. (2020). Online patient feedback: a scoping review and stakeholder consultation to guide health policy. Journal of Health Services Research and Policy, 25(2), 122-129. https://doi.org/http://dx.doi.org/10.1177/1355819619870837
Brath, H., Mehta, N., Savage, R. D., Gill, S. S., Wu, W., Bronskill, S. E., Zhu, L., Gurwitz, J. H., & Rochon, P. A. (2018). What is known about preventing, detecting, and reversing prescribing cascades: A scoping review. Journal of the American Geriatrics Society, 66(11), 2079-2085. https://doi.org/http://dx.doi.org/10.1111/jgs.15543http://dx.doi.org/10.1111/jgs.15543
Brien, S., Gheihman, G., Ki, Y. I., Byrnes, M., Harrison, S., & Dobrow, M. J. (2014). A scoping review of appropriateness of care research activity in Canada from a health system-level perspective. Healthcare Policy, 9(4), 48-61. https://doi.org/http://dx.doi.org/10.12927/hcpol.2014.23773
Chan, T. M., Dzara, K., Dimeo, S. P., Bhalerao, A., & Maggio, L. A. (2020). Social media in knowledge translation and education for physicians and trainees: a scoping review. Perspectives on medical education, 9(1), 20-30. https://doi.org/http://dx.doi.org/10.1007/s40037-019-00542-7
Chua, P. L., Dorotan, M. M., Sigua, J. A., Estanislao, R. D., Hashizume, M., & Salazar, M. A. (2019). Scoping review of climate change and health research in the philippines: A complementary tool in research agenda-setting. International Journal of Environmental Research and Public Health, 16(14), 2624. https://doi.org/http://dx.doi.org/10.3390/ijerph16142624
Colpitts, E., & Gahagan, J. (2016). "I feel like I am surviving the health care system": understanding LGBTQ health in Nova Scotia, Canada. BMC Public Health, 16(1), 1005. https://doi.org/10.1186/s12889-016-3675-8
Conn, R. L., Kearney, O., Tully, M. P., Shields, M. D., & Dornan, T. (2019). What causes prescribing errors in children? Scoping review. BMJ Open, 9(8), e028680. https://doi.org/http://dx.doi.org/10.1136/bmjopen-2018-028680
Dawes, P., Wolski, L., Himmelsbach, I., Regan, J., & Leroi, I. (2019). Interventions for hearing and vision impairment to improve outcomes for people with dementia: A scoping review. International Psychogeriatrics, 31(2), 203-221. https://doi.org/http://dx.doi.org/10.1017/S1041610218000728http://dx.doi.org/10.1017/S1041610218000728
De Coster, C., Cepoiu-Martin, M., Nash, C., & Noseworthy, T. W. (2011). Criteria for Referring Patients With Outpatient Gastroenterological Disease for Specialist Consultation: A Review of the Literature. Gastroenterology Res, 4(5), 185-193. https://doi.org/10.4021/gr350w
Diviani, N., Obrenovic, J., Montoya, C. L., & Karcz, K. (2020). Disentangling health information appraisal competence: Results from an interdisciplinary scoping review and online consultation among Swiss stakeholders. PLoS ONE, 15(7), e0235474. https://doi.org/10.1371/journal.pone.0235474
Feehan, L. M., Beck, C. A., Harris, S. R., MacIntyre, D. L., & Li, L. C. (2011). Exercise prescription after fragility fracture in older adults: A scoping review. Osteoporosis International, 22(5), 1289-1322. https://doi.org/http://dx.doi.org/10.1007/s00198-010-1408-x
Fridell, M., Edwin, S., von Schreeb, J., & Saulnier, D. D. (2020). Health System Resilience: What Are We Talking About? A Scoping Review Mapping Characteristics and Keywords. International journal of health policy and management, 9(1), 6-16. https://doi.org/http://dx.doi.org/10.15171/ijhpm.2019.71
Fynn, J. F., Hardeman, W., Milton, K., & Jones, A. P. (2020). A scoping review of evaluation frameworks and their applicability to real-world physical activity and dietary change programme evaluation. BMC Public Health, 20(1), 1000. https://doi.org/10.1186/s12889-020-09062-0
Gilmour, L., Maxwell, M., & Duncan, E. (2019). Policy addressing suicidality in children and young people: An international scoping review. BMJ Open, 9(10), e030699. https://doi.org/http://dx.doi.org/10.1136/bmjopen-2019-030699
Griffiths, P., Bridges, J., Sheldon, H., & Thompson, R. (2015). The role of the dementia specialist nurse in acute care: A scoping review. Journal of Clinical Nursing, 24(9-10), 1394-1405. https://doi.org/http://dx.doi.org/10.1111/jocn.12717http://dx.doi.org/10.1111/jocn.12717
Hawke, L. D., Mehra, K., Settipani, C., Relihan, J., Darnay, K., Chaim, G., & Henderson, J. (2019). What makes mental health and substance use services youth friendly? A scoping review of literature. BMC Health Serv Res, 19(1), 257. https://doi.org/10.1186/s12913-019-4066-5
Hayden, J. A., Killian, L., Zygmunt, A., Babineau, J., Martin-Misener, R., Jensen, J. L., & Carter, A. J. (2015). Methods of a multi-faceted rapid knowledge synthesis project to inform the implementation of a new health service model: Collaborative Emergency Centres. Systematic Reviews, 4(1), 7. https://doi.org/http://dx.doi.org/10.1186/2046-4053-4-7
Hoang-Kim, A., Parpia, C., Freitas, C., Austin, P. C., Ross, H. J., Wijeysundera, H. C., Tu, K., Mak, S., Farkouh, M. E., Sun, L. Y., Schull, M. J., Mason, R., Lee, D. S., & Rochon, P. A. (2020). Readmission rates following heart failure: A scoping review of sex and gender based considerations. BMC Cardiovascular Disorders, 20(1), 223. https://doi.org/http://dx.doi.org/10.1186/s12872-020-01422-3
Ijaz, N., Rioux, J., Elder, C., & Weeks, J. (2019). Whole Systems Research Methods in Health Care: A Scoping Review. Journal of Alternative and Complementary Medicine, 25(S1), S21-S51. https://doi.org/http://dx.doi.org/10.1089/acm.2018.0499
Jansen, L., Maina, G., Horsburgh, B., Kumaran, M., McHaro, K., Laliberte, G., Kappel, J., & Bullin, C. A. (2020). Co-Developed Indigenous Educational Materials for Chronic Kidney Disease: A Scoping Review. Canadian Journal of Kidney Health and Disease, 7((Jansen, Maina) College of Nursing, University of Saskatchewan, Prince Albert, Canada(Horsburgh, Mcharo, Bullin) College of Nursing, University …
Jbilou, J., Halilem, N., Blouin-Bougie, J., Amara, N., Landry, R., & Simard, J. (2014). Medical genetic counseling for breast cancer in primary care: a synthesis of major determinants of physicians' practices in primary care settings. Public Health Genomics, 17(4), 190-208. https://doi.org/10.1159/000362358
Jidkov, L., Alexander, M., Bark, P., Williams, J. G., Kay, J., Taylor, P., Hemingway, H., & Banerjee, A. (2019). Health informatics competencies in postgraduate medical education and training in the UK: A mixed methods study. BMJ Open, 9(3), e025460. https://doi.org/http://dx.doi.org/10.1136/bmjopen-2018-025460
Jordan, G., Pope, M., Lambrou, A., Malla, A., & Iyer, S. (2017). Post-traumatic growth following a first episode of psychosis: a scoping review. Early Intervention in Psychiatry, 11(3), 187-199. https://doi.org/http://dx.doi.org/10.1111/eip.12349
Khan, Y., Fazli, G., Henry, B., de Villa, E., Tsamis, C., Grant, M., & Schwartz, B. (2015). The evidence base of primary research in public health emergency preparedness: a scoping review and stakeholder consultation. BMC Public Health, 15((Khan) Public Health Ontario, 480 University Avenue, Suite 300, Toronto, ON, M5G 1V2, Canada.(Khan) Division of Emergency Medicine, Department of Medicine, Uni…
Leece, P., Khorasheh, T., Paul, N., Keller-Olaman, S., Massarella, S., Caldwell, J., Parkinson, M., Strike, C., Taha, S., Penney, G., Henderson, R., & Manson, H. (2019). 'Communities are attempting to tackle the crisis': A scoping review on community plans to prevent and reduce opioid-related harms. BMJ Open, 9(9), e028583. https://doi.org/http://dx.doi.org/10.1136/bmjopen-2018-028583
Lord, K., Beresford-Dent, J., Rapaport, P., Burton, A., Leverton, M., Walters, K., Lang, I., Downs, M., Manthorpe, J., Boex, S., Jackson, J., Ogden, M., & Cooper, C. (2020). Developing the New Interventions for independence in Dementia Study (NIDUS) theoretical model for supporting people to live well with dementia at home for longer: a systematic review of theoretical models and Randomised Contr…
Malalasekera, A., Nahm, S., Blinman, P. L., Kao, S. C., Dhillon, H. M., & Vardy, J. L. (2018). How long is too long? A scoping review of health system delays in lung cancer. Eur Respir Rev, 27(149). https://doi.org/10.1183/16000617.0045-2018
Mallidou, A. A., Atherton, P., Chan, L., Frisch, N., Glegg, S., & Scarrow, G. (2018). Core knowledge translation competencies: a scoping review. BMC health services research, 18(1), 502. https://doi.org/http://dx.doi.org/10.1186/s12913-018-3314-4
Menear, M., Blanchette, M. A., Demers-Payette, O., & Roy, D. (2019). A framework for value-creating learning health systems. Health Research Policy and Systems, 17(1), 79. https://doi.org/http://dx.doi.org/10.1186/s12961-019-0477-3
Miah, J., Dawes, P., Edwards, S., Leroi, I., Starling, B., & Parsons, S. (2019). Patient and public involvement in dementia research in the European Union: a scoping review. BMC Geriatr, 19(1), 220. https://doi.org/10.1186/s12877-019-1217-9
Mildon, A., & Sellen, D. (2019). Use of mobile phones for behavior change communication to improve maternal, newborn and child health: a scoping review. Journal of global health, 9(2), 020425. https://doi.org/http://dx.doi.org/10.7189/jogh.09.020425
Mohamad Nor, N. S., Ambak, R., Mohd Zaki, N., Abdul Aziz, N. S., Cheong, S. M., Abd Razak, M. A., Yusof, M., Ahmad, M. H., Baharuddin, A., Megat Radzi, M. R., Wan Kozil, W. N. K., Ishak, I. H., & Aris, T. (2018). An update on obesity research pattern among adults in Malaysia: A scoping review. BMC Women's Health, 18(Supplement 1), 114. https://doi.org/http://dx.doi.org/10.1186/s12905-018-0590-4
Mohammadshahi, M., Yazdani, S., Olyaeemanesh, A., Sari, A. A., Yaseri, M., & Sefiddashti, S. E. (2019). A scoping review of components of physician-induced demand for designing a conceptual framework. Journal of Preventive Medicine and Public Health, 52(2), 72-81. https://doi.org/http://dx.doi.org/10.3961/jpmph.18.238
Oberlin, S. R., Parente, S. T., & Pruett, T. L. (2016). Improving medication adherence among kidney transplant recipients: Findings from other industries, patient engagement, and behavioral economics-A scoping review. SAGE Open Medicine, 4((Oberlin, Parente) Health Systems Innovation Network, LLC, Wayzata, MN, United States(Parente) Carlson School of Management, University of Minnesota, Minneapol…
Parker, C. M., Hirsch, J. S., Philbin, M. M., & Parker, R. G. (2018). The Urgent Need for Research and Interventions to Address Family-Based Stigma and Discrimination Against Lesbian, Gay, Bisexual, Transgender, and Queer Youth. Journal of Adolescent Health, 63(4), 383-393. https://doi.org/10.1016/j.jadohealth.2018.05.018
Parola, V., Coelho, A., Romero Á, A., Peiró, R. P., Blanco-Blanco, J., Apóstolo, J., & Gea-Sánchez, M. (2018). The construction of the health professional in palliative care contexts: a scoping review on caring for the person at the end of life. Porto Biomed J, 3(2), e10. https://doi.org/10.1016/j.pbj.0000000000000010
Pecanac, K. E., Wyman, M., Kind, A. J. H., & Voils, C. I. (2018). Treatment decision making involving patients with dementia in acute care: A scoping review. Patient Education and Counseling, 101(11), 1884-1891. https://doi.org/http://dx.doi.org/10.1016/j.pec.2018.06.017
Platt, R. E., Spencer, A. E., Burkey, M. D., Vidal, C., Polk, S., Bettencourt, A. F., Jain, S., Stratton, J., & Wissow, L. S. (2018). What's known about implementing co-located paediatric integrated care: a scoping review. Int Rev Psychiatry, 30(6), 242-271. https://doi.org/10.1080/09540261.2018.1563530
Polis, C. B., Hussain, R., & Berry, A. (2018). There might be blood: A scoping review on women's responses to contraceptive-induced menstrual bleeding changes. Reproductive Health, 15(1), 114. https://doi.org/http://dx.doi.org/10.1186/s12978-018-0561-0
Prihodova, L., Guerin, S., Tunney, C., & Kernohan, W. G. (2019). Key components of knowledge transfer and exchange in health services research: Findings from a systematic scoping review. Journal of Advanced Nursing, 75(2), 313-326. https://doi.org/http://dx.doi.org/10.1111/jan.13836http://dx.doi.org/10.1111/jan.13836
Puts, M. T. E., Toubasi, S., Andrew, M. K., Ashe, M. C., Ploeg, J., Atkinson, E., Ayala, A. P., Roy, A., Monforte, M. R., Bergman, H., & McGilton, K. (2017). Interventions to prevent or reduce the level of frailty in community-dwelling older adults: A scoping review of the literature and international policies. Age and Ageing, 46(3), 383-392. https://doi.org/http://dx.doi.org/10.1093/ageing/afw247
Robertson, A. R., Nurmatov, U., Sood, H. S., Cresswell, K., Smith, P., & Sheikh, A. (2016). A systematic scoping review of the domains and innovations in secondary uses of digitised health-related data. Journal of innovation in health informatics, 23(3), 611-619. https://doi.org/http://dx.doi.org/10.14236/jhi.v23i3.841
Rutten, A., Schow, D., Breda, J., Galea, G., Kahlmeier, S., Oppert, J.-M., van der Ploeg, H., & van Mechelen, W. (2016). Three types of scientific evidence to inform physical activity policy: Results from a comparative scoping review. International Journal of Public Health, 61(5), 553-563. https://doi.org/http://dx.doi.org/10.1007/s00038-016-0807-yhttp://dx.doi.org/10.1007/s00038-016-0807-y
Salter, K., Salvaterra, R., Antonello, D., Cohen, B. E., Kothari, A., LeBer, M. J., LeMieux, S., Moran, K., Rizzi, K., Robson, J., & Wai, C. (2017). Organizational level indicators to address health equity work in local public health agencies: A scoping review. Canadian journal of public health = Revue canadienne de sante publique, 108(3), e306-e313. https://doi.org/http://dx.doi.org/10.17269/cjp…
Sanou, D., O'Reilly, E., Ngnie-Teta, I., Batal, M., Mondain, N., Andrew, C., Newbold, B. K., & Bourgeault, I. L. (2014). Acculturation and nutritional health of immigrants in Canada: A scoping review. Journal of Immigrant and Minority Health, 16(1), 24-34. https://doi.org/http://dx.doi.org/10.1007/s10903-013-9823-7http://dx.doi.org/10.1007/s10903-013-9823-7
Shukor, A. R., Klazinga, N. S., & Kringos, D. S. (2017). Primary care in an unstable security, humanitarian, economic and political context: the Kurdistan Region of Iraq. BMC health services research, 17(1), 592. https://doi.org/http://dx.doi.org/10.1186/s12913-017-2501-z
Sibley, K. M., Beauchamp, M. K., Van Ooteghem, K., Paterson, M., & Wittmeier, K. D. (2017). Components of Standing Postural Control Evaluated in Pediatric Balance Measures: A Scoping Review. Archives of Physical Medicine and Rehabilitation, 98(10), 2066. https://doi.org/http://dx.doi.org/10.1016/j.apmr.2017.02.032
South, J., Bagnall, A. M., Stansfield, J. A., Southby, K. J., & Mehta, P. (2019). An evidence-based framework on community-centred approaches for health: England, UK. Health promotion international, 34(2), 356-366. https://doi.org/http://dx.doi.org/10.1093/heapro/dax083
Tesfaye, R., Courchesne, V., Yusuf, A., Savion-Lemieux, T., Singh, I., Shikako-Thomas, K., Mirenda, P., Waddell, C., Smith, I. M., Nicholas, D., Szatmari, P., Bennett, T., Duku, E., Georgiades, S., Kerns, C., Vaillancourt, T., Zaidman-Zait, A., Zwaigenbaum, L., & Elsabbagh, M. (2019). Assuming ability of youth with autism: Synthesis of methods capturing the first-person perspectives of children a…
Thurston, A. M., Andrade-Rivas, F., & Spiegel, J. M. (2019). Results Communication in Breast Milk Biomonitoring Studies: A Scoping Review and Stakeholder Consultation. Health and human rights, 21(1), 63-79.
Topperzer, M. K., Hoffmann, M., Roug, L. I., Larsen, H. B., Lausen, B., Schmiegelow, K., & Sorensen, J. L. (2019). Unmet need for interprofessional education in paediatric cancer: a scoping review. Supportive Care in Cancer, 27(10), 3627-3637. https://doi.org/http://dx.doi.org/10.1007/s00520-019-04856-4
van den Driessen Mareeuw, F. A., Hollegien, M. I., Coppus, A. M. W., Delnoij, D. M. J., & de Vries, E. (2017). In search of quality indicators for Down syndrome healthcare: a scoping review. BMC health services research, 17(1), 284. https://doi.org/http://dx.doi.org/10.1186/s12913-017-2228-x
Walton, H., Hudson, E., Simpson, A., Ramsay, A. I. G., Kai, J., Morris, S., Sutcliffe, A. G., & Fulop, N. J. (2020). Defining Coordinated Care for People with Rare Conditions: A Scoping Review. Int J Integr Care, 20(2), 14. https://doi.org/10.5334/ijic.5464
Wolters, M., van Hulten, R., Blom, L., & Bouvy, M. L. (2017). Exploring the concept of patient centred communication for the pharmacy practice. International Journal of Clinical Pharmacy, 39(6), 1145-1156. https://doi.org/http://dx.doi.org/10.1007/s11096-017-0508-5
Yoon, N. Y. S., Ong, Y. T., Yap, H. W., Tay, K. T., Lim, E. G., Cheong, C. W. S., Lim, W. Q., Chin, A. M. C., Toh, Y. P., Chiam, M., Mason, S., & Krishna, L. K. R. (2020). Evaluating assessment tools of the quality of clinical ethics consultations: a systematic scoping review from 1992 to 2019. BMC Med Ethics, 21(1), 51. https://doi.org/10.1186/s12910-020-00492-4
Yost, J., Thompson, D., Ganann, R., Aloweni, F., Newman, K., McKibbon, A., Dobbins, M., & Ciliska, D. (2014). Knowledge translation strategies for enhancing nurses' evidence-informed decision making: A scoping review. Worldviews on Evidence-Based Nursing, 11(3), 156-167. https://doi.org/http://dx.doi.org/10.1111/wvn.12043http://dx.doi.org/10.1111/wvn.12043
Young, A., Menon, D., Street, J., Al-Hertani, W., & Stafinski, T. (2017). Exploring patient and family involvement in the lifecycle of an orphan drug: a scoping review. Orphanet J Rare Dis, 12(1), 188. https://doi.org/10.1186/s13023-017-0738-6
Zheng, Q., Vanderslott, S., Jiang, B., Xu, L. L., Liu, C. S., Huo, L. L., Duan, L. P., Wu, N. B., Li, S. Z., Xia, Z. G., Wu, W. P., Hu, W., & Zhang, H. B. (2013). Research gaps for three main tropical diseases in the People's Republic of China. Infectious Diseases of Poverty, 2(1), 15. https://doi.org/http://dx.doi.org/10.1186/2049-9957-2-15
Zhou, M., Desborough, J., Parkinson, A., Douglas, K., McDonald, D., & Boom, K. (2019). Barriers to pharmacist prescribing: a scoping review comparing the UK, New Zealand, Canadian and Australian experiences. International Journal of Pharmacy Practice, 27(6), 479-489. https://doi.org/http://dx.doi.org/10.1111/ijpp.12557
